# Supplementary material for: The Communication Issue in Developing Childcare Services for Children Under Three Years of Age in China: An Analysis of Policy Texts and Practical Cases
Source: Healthcare (Basel). 2026 Mar 19;14(6):776. doi: 10.3390/healthcare14060776 (PMC13027007; doi:10.3390/healthcare14060776)
Supplement: Supplementary file 1 [file healthcare-14-00776-s001.zip]

Archive with 1 entries (1 files):
- healthcare-4150004-supplementary.pdf
